# Supplementary material for: Questionnaire-based computational screening of adult ADHD
Source: BMC Psychiatry. 2022 Jun 15;22:401. doi: 10.1186/s12888-022-04048-1 (PMC9202159; doi:10.1186/s12888-022-04048-1)
Supplement: Supplementary file 1 — Additional file 1. [file 12888_2022_4048_MOESM1_ESM.xlsx]

## Sheet: Feuil1
Critère DSM-5	ID Critère	ID Projet	French Item (Validated)	English Item (Author's suggestion)
A	A1	pTRAQ1	Je ne prête pas vraiment attention aux détails	I don't really pay attention to details
A	A2	pTRAQ2	On me reproche des imprécisions dans mon travail	I have been accused of inaccuracies in my work
A	A3	pTRAQ3	Je fais souvent des fautes d’étourderie dans mes activités	I often make careless mistakes in my activities
B	B1	pTRAQ4	J’ai du mal à maintenir mon attention au travail	I have trouble maintaining my attention at work.
B	B2	pTRAQ5	J’ai des difficultés à rester concentré pendant la lecture de longs textes	I have difficulty staying focused while reading long texts
B	B3	pTRAQ6	J’ai du mal à rester concentré durant les conversations	I have trouble staying focused during conversations
C	C1	pTRAQ7	Mes proches me reprochent de ne pas les écouter quand ils parlent	My relatives blame me for not listening to them when they talk
C	C2	pTRAQ8	J’ai souvent l’esprit ailleurs, même en l’absence de distraction évidente	My mind is often elsewhere, even when there is no obvious distraction
D	D1	pTRAQ9	J’ai des difficultés à me conformer aux consignes	I have difficulty complying with instructions
D	D2	pTRAQ10	J’ai des difficultés à mener mes tâches (professionnelles, domestiques) à leur terme	I have difficulty completing my tasks (work, home)
D	D3	pTRAQ11	J’ai des difficultés à rester concentré lors de mes activités (professionnelles, domestiques)	I have difficulty staying focused during my activities (domestic, professional).
E	E1	pTRAQ12	J’ai des difficultés à organiser mon temps	I have difficulty organizing my time
E	E2	pTRAQ13	Mon travail est souvent brouillon ou désorganisé	My work is often messy or disorganized
E	E3	pTRAQ14	Il m’est difficile d’organiser des taches nécessitant plusieurs étapes	It is difficult for me to organize tasks that require several steps
F	F1	pTRAQ15	J’ ai tendance à éviter les taches nécessitant un effort mental soutenu (devoirs à l’école, rédaction d’un rapport….)	I tend to avoid tasks that require sustained mental effort (homework at school, writing a report ....)
F	F2	pTRAQ16	Je rencontre souvent des difficultés à réaliser un travail nécessitant un effort mental soutenu (devoirs à l’école, rédaction d’un rapport)	I often find it difficult to do work that requires sustained mental effort (school assignments, writing a report)
F	F3	pTRAQ17	J’ai tendance à fonctionner à la dernière minute	I tend to operate at the last minute
G (I)	G1 (I3)	pTRAQ18	Je perds souvent des objets nécessaires à mon quotidien	I often lose things I need for my daily life
G	G2	pTRAQ19	Je perds souvent des objets nécessaires à mon travail	I often lose things I need for my work
G	G3	pTRAQ20	Je perds souvent des objets nécessaires à mes activités/loisirs	I often lose things I need for my activities/leisure
H	H1	pTRAQ21	Je suis facilement distrait par mon environnement	I am easily distracted by my environment
H	H2	pTRAQ22	Je suis souvent distrait par des pensées sans rapport avec l’activité que je suis en train de mener	I am often distracted by thoughts unrelated to the activity I am doing
H (C)	H3 (C3)	pTRAQ23	Je suis facilement distrait parce qu’il se passe autour de moi	I am easily distracted by what is going on around me
I	I1	pTRAQ24	Je suis souvent sujet à des oublis dans ma vie quotidienne (effectuer les tâches ménagères, les courses…)	I am often subject to forgetfulness in my daily life (doing housework, shopping...)
I	I2	pTRAQ25	J’ai souvent du mal à honorer mes obligations (rendez-vous, rappeler des personnes au téléphone, payer des factures…)	I often have trouble meeting my obligations (appointments, calling people back on the phone, paying bills...)
a (c, d)	a1 (c3, d2)	pTRAQ26	Il m’arrive souvent de remuer les mains ou les pieds sur mon siège	I often wiggle my hands or feet on my seat
a (d)	a2 (d3)	pTRAQ27	J’ai du mal à tenir en place lorsque je suis assis	I have trouble sitting still
b	b1	pTRAQ28	Je quitte souvent ma place sans nécessité lors d’une réunion	I often leave my seat unnecessarily during a meeting
b	b2	pTRAQ29	Je quitte souvent ma place sans nécessité au travail.	I often leave my seat unnecessarily at work.
b	b3	pTRAQ30	Il m’arrive souvent de me lever de mon siège alors que la situation ne s’y prête pas.	I often get up from my seat when it's not appropriate to do so.
c	c1	pTRAQ31	Mon entourage trouve que je suis une personne agitée.	The people around me think that I am a restless person.
c	c2	pTRAQ32	Je manifeste souvent mon impatience lors de circonstances inappropriées.	I often show my impatience in inappropriate circumstances.
d	D1	pTRAQ33	J’ai du mal à tenir en place lorsque la situation l’exige.	I find it hard to stay in place when the situation demands it.
e	e1	pTRAQ34	Mon entourage trouve que je suis difficile à suivre.	My entourage finds me difficult to follow.
e	e2	pTRAQ35	Mon entourage trouve que je suis une personne impatiente.	The people around me find me to be an impatient person.
e	e3	pTRAQ36	Il m’est difficile de rester tranquille dans un laps de temps prolongé.	It's hard for me to sit still for any length of time.
f	f1	pTRAQ37	J’ai tendance à monopoliser les conversations.	I tend to monopolize conversations.
g	g1	pTRAQ38	Il m’arrive souvent de donner la réponse à une question avant que celle ci ne soit terminée.	I often give the answer to a question before it is finished.
g (f)	g2 (f2)	pTRAQ39	Il m’arrive souvent de terminer les phrases des autres.	I often finish other people's sentences.
g (h,f)	g3 (h2, f3)	pTRAQ40	Il m’est difficile d’attendre mon tour dans une conversation avant de prendre la parole.	I find it difficult to wait my turn in a conversation before speaking.
h	h1	pTRAQ41	Il m’est difficile d’attendre mon tour dans une file d’attente.	It is difficult for me to wait my turn in a queue.
i	i1	pTRAQ42	Il m’arrive souvent d’interrompre les autres lorsqu’ils sont occupés	I often interrupt others when they are busy
i	i2	pTRAQ43	Je m’impose souvent dans les conversations.	I often impose myself in conversations.
Additional File 1 : Preliminary Trognon & Richard ADHD Questionnaire
