# Supplementary material for: Questionnaire-based computational screening of adult ADHD
Source: BMC Psychiatry. 2022 Jun 15;22:401. doi: 10.1186/s12888-022-04048-1 (PMC9202159; doi:10.1186/s12888-022-04048-1)
Supplement: Supplementary file 2 — Additional file 2. [file 12888_2022_4048_MOESM2_ESM.xlsx]

## Sheet: Feuil1
Project ID	Screener ID	Factor	Points	Borne supérieure	Borne inférieure	French Item (Validated)	English Item (Author's suggestion)
pTRAQ3	TRAQ1	Attention	6	Me ressemble complètement	Ne me ressemble pas du tout	Je fais souvent des fautes d'étourderie dans mes activités.	I often make careless mistakes in my activities.
pTRAQ11	TRAQ2	Attention	6	Me ressemble complètement	Ne me ressemble pas du tout	J'ai des difficultés à rester concentré lors de mes activités (domestiques, professionnelles).	I have difficulty staying focused during my activities (domestic, professional).
pTRAQ41	TRAQ3	Impulsivity	6	Me ressemble complètement	Ne me ressemble pas du tout	Il m'est difficile d'attendre mon tour dans une file d'attente.	It is difficult for me to wait my turn in a queue.
pTRAQ4	TRAQ4	Attention	6	Me ressemble complètement	Ne me ressemble pas du tout	J'ai du mal à maintenir mon attention au travail.	I have trouble maintaining my attention at work.
pTRAQ1	TRAQ5	Impulsivity	6	Me ressemble complètement	Ne me ressemble pas du tout	Je ne prête pas vraiment attention aux détails.	I don't really pay attention to details.
pTRAQ28	TRAQ6	Impulsivity	6	Me ressemble complètement	Ne me ressemble pas du tout	Je quitte souvent ma place sans nécessité lors d'une réunion.	I often leave my seat unnecessarily during a meeting.
pTRAQ26	TRAQ7	Impulsivity	6	Me ressemble complètement	Ne me ressemble pas du tout	Il m'arrive souvent de remuer les mains ou les pieds sur ma chaise.	I often wiggle my hands or feet on my seat
pTRAQ24	TRAQ8	Attention	6	Me ressemble complètement	Ne me ressemble pas du tout	Je suis souvent sujet à des oublis dans ma vie quotidienne (tâches ménagères, courses).	I am often subject to forgetfulness in my daily life (doing housework, shopping...)
pTRAQ14	TRAQ9	Impulsivity	6	Me ressemble complètement	Ne me ressemble pas du tout	Il m'est difficile d'organiser des tâches nécessitant plusieurs étapes.	It is difficult for me to organize tasks that require several steps
pTRAQ7	TRAQ10	Attention	6	Me ressemble complètement	Ne me ressemble pas du tout	Mes proches me reprochent de ne pas les écouter quand ils parlent.	My relatives blame me for not listening to them when they talk
Additional File 2 : Trognon & Richard (2022) ADHD Questionnaire 10 items (TRAQ10)
