# Supplementary material for: Questionnaire-based computational screening of adult ADHD
Source: BMC Psychiatry. 2022 Jun 15;22:401. doi: 10.1186/s12888-022-04048-1 (PMC9202159; doi:10.1186/s12888-022-04048-1)
Supplement: Supplementary file 3 — Additional file 3. [file 12888_2022_4048_MOESM3_ESM.xlsx]

## Sheet: Feuil1
Additional File 3 : Trognon & Richard (2022) Dataset
subject	group	gender	age	nsc	tr1	tr2	tr3	tr4	tr5	tr6	tr7	tr8	tr9	tr10	tr11	tr12	tr13	tr14	tr15	tr16	tr17	tr18	tr19	tr20	tr21	tr22	tr23	tr24	tr25	tr26	tr27	tr28	tr29	tr30	tr31	tr32	tr33	tr34	tr35	tr36	tr37	tr38	tr39	tr40	tr41	tr42	tr43	dass1	dass2
S01	1	0	35	1	5	6	5	3	6	4	5	4	1	6	2	3	4	3	1	6	6	1	3	3	6	5	1	1	3	2	4	1	2	5	3	1	2	6	3	6	6	6	4	3	3	5	1	3	1
S02	1	1	25	4	5	3	5	5	6	4	5	5	4	5	4	3	2	4	6	6	4	3	5	6	6	6	5	3	5	5	6	3	5	5	4	6	4	4	3	5	5	6	5	6	5	5	6	0	0
S03	1	1	18	2	5	5	6	5	5	6	4	5	6	6	4	5	1	6	6	4	6	1	1	6	6	6	5	6	6	5	6	5	4	5	3	5	6	6	2	4	6	5	2	2	6	5	5	3	3
S04	1	1	40	2	6	6	6	6	5	6	6	6	6	6	5	6	5	6	6	5	6	1	5	6	6	6	6	6	6	6	6	6	6	6	6	6	6	6	6	5	5	6	6	6	6	6	5	2	2
S05	1	0	29	2	4	6	6	6	3	6	4	5	5	5	4	5	5	4	6	5	5	3	2	6	6	6	6	5	6	5	6	6	4	5	5	6	6	5	5	6	6	5	5	5	6	6	4	2	2
S06	1	0	35	3	5	5	6	5	6	5	4	5	5	5	5	4	4	3	5	3	4	2	3	5	5	6	5	4	5	4	5	4	5	3	6	6	4	5	3	5	5	5	6	6	5	6	3	2	1
S07	1	1	35	3	5	5	6	5	4	5	5	5	3	6	3	6	4	6	4	5	6	3	5	6	5	6	4	4	6	6	6	3	4	5	6	6	5	6	3	6	4	4	6	6	6	5	3	1	0
S08	1	0	27	2	3	4	5	5	3	4	5	6	6	6	5	6	2	2	6	2	5	1	1	6	6	6	6	3	6	2	3	6	6	2	6	6	6	6	3	2	4	6	4	6	6	5	4	1	1
S09	1	0	19	3	5	6	6	6	5	4	5	6	3	5	6	6	4	4	6	6	5	5	3	6	6	6	5	6	6	3	4	6	5	6	6	5	4	5	5	6	6	6	6	6	6	4	5	3	0
S10	1	0	30	1	5	4	6	6	6	3	4	5	6	6	2	5	2	3	4	2	5	2	1	5	4	6	4	5	6	1	2	6	5	2	5	5	5	6	5	4	4	3	6	6	5	2	3	3	1
S11	1	0	26	4	5	4	3	5	4	5	2	5	5	5	2	5	1	6	5	2	4	5	5	6	6	6	4	5	2	5	4	5	3	2	3	5	5	5	4	1	1	3	3	3	4	4	5	1	1
S12	1	0	39	3	4	5	6	6	5	6	5	6	5	5	5	6	2	6	6	2	6	5	6	4	6	6	6	5	6	6	5	6	6	3	6	6	6	6	6	2	4	4	6	3	6	6	6	2	0
S13	1	0	41	2	5	4	6	6	3	5	4	6	6	5	3	6	4	5	4	2	5	3	3	6	6	6	4	3	5	3	5	5	4	3	6	5	4	4	2	2	3	2	6	2	5	4	5	2	1
S14	1	0	39	4	4	5	6	6	5	3	4	6	1	3	2	5	4	3	6	5	4	3	4	5	6	6	6	5	6	3	5	5	6	4	5	6	6	4	1	4	6	4	3	4	6	5	5	3	1
S15	1	0	20	3	6	6	6	6	6	6	6	6	6	6	6	6	6	6	6	6	6	2	2	6	6	6	6	6	6	6	6	6	1	6	6	4	4	6	5	6	6	6	6	5	6	6	5	1	3
S16	1	0	33	2	4	5	6	6	5	4	4	5	5	6	5	5	3	3	5	3	4	3	3	5	5	6	5	6	5	3	5	5	5	3	4	6	5	6	4	5	5	5	6	5	5	6	5	1	1
S17	1	0	28	4	4	6	6	6	5	5	4	5	4	6	5	5	3	2	4	5	6	4	3	6	6	6	4	6	6	3	6	6	4	5	5	6	5	6	3	6	5	6	5	3	5	5	5	1	1
S18	1	0	31	2	5	5	5	5	4	5	4	5	4	4	4	5	4	5	3	5	5	5	4	5	5	5	3	5	5	4	5	5	4	5	4	5	5	5	4	5	4	5	5	4	4	5	5	2	3
S19	1	1	39	1	5	4	6	5	5	5	5	6	6	6	4	5	5	5	6	4	2	5	3	6	6	6	6	6	6	5	5	6	6	4	5	5	6	6	6	5	6	5	6	5	6	6	6	1	0
S20	1	1	39	1	5	4	6	5	5	5	5	6	6	6	4	5	5	5	6	4	2	5	3	6	6	6	6	6	6	5	5	6	6	4	5	5	6	6	6	5	6	5	6	5	6	6	6	1	0
S21	1	0	33	3	2	5	5	4	5	2	3	6	5	1	2	5	4	4	4	5	3	2	1	4	5	5	5	5	5	2	6	4	3	3	2	5	5	2	2	4	2	4	3	2	4	4	2	1	1
S22	1	1	56	1	6	6	6	6	6	6	6	6	5	3	3	3	6	1	4	4	6	4	3	6	6	6	2	4	6	6	6	4	1	6	5	4	3	3	3	6	6	3	6	5	5	6	1	2	2
S23	1	0	23	2	1	4	6	6	3	1	1	6	6	6	6	6	6	4	2	1	1	1	1	6	6	6	2	6	6	1	4	6	6	1	6	6	6	6	4	1	3	6	6	6	6	3	6	3	3
S24	1	0	46	2	1	1	6	4	2	2	2	4	4	6	3	4	2	2	5	1	1	3	1	4	5	6	5	6	5	1	3	6	6	1	4	6	6	6	2	1	2	1	3	4	4	3	6	2	1
S25	1	0	35	4	6	6	5	4	5	6	5	5	5	5	4	4	5	5	5	6	6	1	3	6	5	6	6	4	5	3	5	5	5	5	5	6	5	4	3	6	6	4	5	6	6	6	6	2	1
S26	1	0	31	1	1	1	6	6	1	1	1	6	6	3	1	4	1	1	6	1	1	1	1	1	6	6	6	6	6	1	1	6	6	5	6	1	6	5	1	1	1	1	6	3	6	1	6	2	3
S27	1	0	27	2	4	3	6	6	5	5	6	6	6	5	5	5	2	1	6	1	5	3	2	6	6	6	6	6	6	2	2	6	5	1	6	6	6	6	2	1	2	1	5	6	6	6	6	3	2
S28	1	0	22	2	6	6	6	6	6	6	6	6	6	6	6	6	6	6	6	6	6	3	3	6	6	6	6	6	6	6	6	6	6	6	6	6	6	6	4	6	6	6	6	6	6	6	6	3	1
S29	1	0	27	2	5	5	6	6	3	2	2	6	6	6	4	6	4	2	6	2	1	5	1	5	6	6	6	6	6	1	5	6	5	2	6	6	6	6	4	1	1	6	5	5	6	5	6	3	0
S30	1	0	42	3	5	6	5	5	6	5	4	6	6	5	6	4	4	6	5	5	6	4	5	5	6	6	6	5	5	6	5	5	5	4	5	6	4	6	5	6	6	5	5	4	5	6	4	2	3
S31	1	1	29	4	3	4	5	6	2	4	2	5	5	6	3	6	2	4	6	2	3	5	5	6	6	5	6	5	6	6	2	6	4	3	2	6	6	6	4	2	2	3	3	2	4	2	6	1	1
S32	1	1	35	2	6	5	6	5	6	6	4	6	5	6	4	5	2	6	6	4	6	1	3	6	6	6	6	5	5	3	3	6	6	6	5	6	4	6	2	6	5	6	6	3	6	4	4	2	0
S33	1	1	58	1	5	6	5	5	4	5	5	3	4	4	4	3	5	4	4	4	5	1	2	5	5	4	3	3	4	3	6	5	4	3	3	5	4	3	3	3	5	5	5	4	4	6	4	2	1
S34	1	1	26	5	2	3	5	6	2	5	4	5	4	5	3	5	3	6	4	5	5	5	3	6	6	6	4	4	4	3	5	5	6	5	4	6	4	4	3	3	6	2	6	5	5	6	6	2	1
S35	1	0	34	4	2	2	5	4	1	1	1	5	2	2	6	4	1	2	1	2	2	1	1	1	3	6	1	4	5	1	4	5	1	2	3	6	5	4	1	1	2	3	2	2	3	4	4	2	0
S36	1	0	28	3	4	5	5	3	4	4	5	6	6	6	3	5	4	4	2	3	4	1	3	5	3	5	2	6	5	3	6	5	6	3	4	6	5	6	3	3	3	4	5	2	3	3	4	2	1
S37	1	0	35	4	5	4	5	6	4	5	4	6	6	6	4	6	4	4	6	6	5	4	3	5	6	6	6	6	5	3	6	6	5	5	5	6	6	6	6	2	3	6	6	3	6	6	4	2	0
S38	1	0	26	4	3	2	6	6	6	3	4	6	6	5	3	6	1	1	5	1	2	6	1	3	4	6	6	6	6	1	1	6	3	1	6	6	2	5	2	1	3	5	4	2	6	6	1	3	1
S39	1	1	43	1	4	4	5	6	5	5	5	4	4	6	6	5	3	6	6	4	4	2	4	6	5	5	6	6	5	4	3	5	5	4	5	6	4	6	4	5	6	5	6	5	5	5	6	3	2
S40	1	0	26	3	3	6	6	6	5	5	5	4	5	5	2	5	6	4	4	4	3	3	4	4	6	6	5	6	6	2	5	5	1	3	6	4	6	4	6	3	6	6	5	5	6	4	6	3	2
S41	1	0	30	3	5	6	6	5	6	4	5	5	4	5	6	6	5	6	6	5	4	4	4	5	6	6	6	5	6	5	6	5	6	5	5	6	5	5	4	6	6	6	6	6	6	6	6	3	2
S42	1	0	30	3	5	6	6	5	6	4	5	5	4	5	6	6	5	6	6	5	4	4	4	5	6	6	6	5	6	5	6	5	6	5	5	6	5	5	4	6	6	6	6	6	6	6	6	3	2
S43	1	0	33	1	5	5	5	6	4	5	5	6	6	6	6	5	3	5	6	4	6	5	5	5	6	6	6	5	5	4	6	5	6	4	6	6	6	6	6	5	6	4	5	5	6	5	6	2	1
S44	1	0	35	3	5	5	4	6	6	5	6	6	5	6	3	4	5	6	5	5	6	3	5	6	6	6	5	5	4	5	5	6	6	5	6	6	4	5	4	6	6	5	6	4	5	6	5	3	1
S45	1	0	32	4	1	3	6	2	3	5	1	6	5	5	2	4	2	4	3	2	6	1	1	6	3	6	2	4	6	6	5	6	6	3	1	6	5	4	2	5	6	4	4	2	6	6	6	2	0
S46	1	0	38	4	3	4	6	5	5	2	3	3	3	6	4	1	4	2	5	3	3	1	1	2	4	6	5	3	6	1	2	4	2	4	1	2	2	5	2	2	3	3	5	1	6	6	2	3	1
S47	1	0	44	3	4	5	6	6	6	4	4	6	4	6	4	5	5	4	6	5	6	6	4	5	6	6	6	6	6	6	5	6	6	4	6	6	6	6	5	5	5	5	6	6	6	6	4	2	2
S48	1	0	34	3	6	5	6	6	5	3	5	6	6	6	4	6	4	5	6	4	5	4	4	5	6	6	6	6	6	4	4	6	6	6	6	6	6	5	5	6	6	6	4	5	6	5	6	3	1
S49	1	0	47	3	2	4	6	6	1	1	1	6	6	5	1	5	2	6	5	2	1	6	1	1	6	6	6	6	6	1	1	6	1	1	4	6	6	6	4	1	2	1	6	2	6	2	6	3	0
S50	1	0	33	3	2	4	4	4	2	2	2	6	5	6	4	4	2	2	5	2	2	2	1	6	5	5	4	4	4	2	4	6	4	4	3	5	4	6	3	2	4	4	5	1	3	3	3	1	1
S51	1	0	34	3	4	3	5	6	4	5	4	5	6	3	3	5	3	3	6	3	3	3	3	4	6	6	6	6	6	3	4	6	4	3	4	5	6	4	5	1	4	3	4	3	6	4	5	2	0
S52	1	0	45	3	2	3	4	3	3	3	2	3	2	4	3	3	3	3	4	4	4	1	2	4	6	5	3	6	3	2	4	6	4	4	5	6	6	5	2	2	5	5	4	4	5	5	6	2	2
S53	1	0	35	1	6	6	5	5	5	5	5	5	3	4	6	4	4	4	3	5	6	3	3	6	3	5	3	4	4	4	6	3	4	5	5	3	4	4	4	5	5	6	6	4	5	6	5	3	1
S54	1	0	23	2	6	5	6	5	6	6	6	6	5	6	6	5	4	4	3	4	6	4	1	6	6	6	3	5	5	5	4	6	5	4	3	4	5	6	5	6	5	6	6	5	5	4	4	3	3
S55	1	0	37	5	6	6	6	6	4	5	6	5	6	4	6	6	6	6	6	5	6	5	6	6	6	6	6	6	6	5	6	6	6	5	5	6	6	4	5	6	6	5	3	1	6	6	6	2	2
S56	1	0	25	3	3	4	5	6	3	3	4	6	6	6	4	5	4	3	5	4	4	4	1	4	6	5	6	6	4	2	5	5	5	4	4	6	6	5	4	4	4	5	6	6	4	5	6	3	0
S57	1	0	33	4	5	4	6	6	4	5	4	6	5	6	4	6	4	6	6	2	6	5	2	4	6	6	6	4	6	4	6	6	4	1	6	6	6	6	3	4	4	3	6	5	6	5	6	2	0
S58	1	0	22	3	6	5	6	6	6	6	6	6	4	6	6	6	3	6	6	5	6	5	6	6	6	6	6	4	6	6	4	5	6	4	6	6	6	6	2	6	6	4	6	3	6	6	6	0	1
S59	1	0	23	4	5	4	6	6	6	5	3	5	6	2	2	5	2	3	5	3	4	5	2	3	5	5	4	4	5	3	2	5	6	2	4	6	5	2	6	5	4	4	3	2	4	4	5	3	1
S60	1	0	19	2	5	5	6	5	3	6	4	5	3	5	3	5	4	3	6	4	5	2	2	6	6	6	6	5	6	4	5	2	2	4	6	2	5	5	5	6	4	5	6	6	5	5	3	3	0
S61	1	0	45	3	3	5	6	6	4	2	2	6	6	6	3	6	4	5	4	4	2	2	2	2	6	6	6	4	6	3	6	6	5	5	6	6	6	6	6	2	2	6	6	6	6	6	6	3	0
S62	1	0	41	3	3	2	6	6	5	3	4	6	6	5	6	5	2	3	6	3	3	5	2	5	6	6	6	5	5	3	3	5	2	2	4	5	6	4	6	4	5	3	6	2	6	6	5	1	0
S63	1	0	33	3	4	3	5	5	4	4	2	5	5	5	2	4	2	4	5	1	3	2	2	6	6	6	5	6	5	3	6	5	5	3	6	6	6	6	4	4	5	4	6	2	6	4	5	2	1
S64	1	0	29	1	5	5	5	4	5	5	4	5	5	4	5	5	4	2	5	4	6	3	2	6	5	6	6	5	5	2	5	5	4	5	6	6	6	6	3	4	5	5	6	5	5	6	5	2	0
S65	1	0	34	3	4	3	6	5	4	6	5	5	3	4	4	4	5	3	6	4	6	3	3	6	6	6	6	2	5	3	4	4	4	5	6	6	4	2	3	6	6	6	3	5	6	6	5	2	1
S66	1	0	43	2	4	6	6	4	4	3	4	6	6	6	4	5	5	3	6	5	5	1	3	4	6	6	6	6	6	3	6	6	6	5	5	6	6	6	2	3	6	5	5	4	5	6	6	1	1
S67	1	1	45	1	5	6	6	6	6	5	4	6	6	6	4	5	5	4	5	4	4	6	4	5	6	6	5	5	6	3	6	6	5	4	6	6	6	6	5	4	5	6	6	3	6	6	6	3	1
S68	1	1	21	1	5	6	6	6	5	4	5	5	5	6	6	6	6	6	4	6	6	2	1	6	6	6	3	6	6	4	6	6	6	6	6	6	6	6	4	6	4	6	6	4	6	6	6	2	3
S69	1	0	40	2	5	5	5	4	6	5	5	4	4	3	4	5	4	5	4	4	5	3	3	5	4	5	4	5	5	4	5	4	4	3	5	5	5	5	4	4	4	4	5	4	4	5	3	3	2
S70	1	0	31	3	3	4	4	5	5	3	2	6	6	6	3	6	3	5	6	3	3	5	2	5	6	6	6	6	5	2	4	5	4	3	5	6	6	6	5	2	5	3	6	5	6	3	6	1	1
S71	1	0	28	3	6	6	6	6	6	6	6	6	1	6	6	6	1	6	6	1	6	1	6	6	6	6	6	6	6	6	6	6	6	1	6	6	6	6	1	6	6	6	6	1	6	6	1	3	3
S72	1	0	41	2	6	6	6	6	6	6	5	5	4	4	5	4	6	4	4	6	6	3	4	6	5	6	6	4	6	4	6	3	5	6	4	4	5	4	4	6	6	6	6	4	5	6	6	1	3
S73	1	0	35	3	5	5	6	4	2	4	4	5	2	5	6	3	2	2	5	4	4	2	4	6	5	6	6	4	5	4	5	5	6	4	5	6	5	5	6	5	5	5	6	4	3	5	4	2	0
S74	1	0	20	4	3	5	6	6	4	5	1	6	2	6	6	6	1	1	1	1	4	1	1	6	6	6	5	4	6	3	2	5	3	1	6	6	1	4	5	1	2	2	6	6	6	3	1	0	0
S75	1	0	47	3	5	4	6	5	5	5	4	6	5	5	4	5	3	5	6	2	5	1	5	6	6	6	6	4	5	5	4	4	5	1	5	6	5	4	3	4	4	2	5	5	5	4	5	2	2
S76	1	0	61	3	3	5	6	6	5	3	5	5	5	6	6	5	4	4	5	4	4	6	4	5	6	6	6	6	6	4	6	6	6	4	6	6	6	5	4	4	6	5	6	6	6	6	6	2	3
S77	1	0	55	4	1	3	5	5	2	1	4	6	6	2	1	5	2	2	5	4	2	5	2	2	5	5	5	6	5	2	4	5	3	2	2	3	4	5	2	2	2	2	6	2	5	2	4	2	0
S78	1	0	34	3	5	4	6	6	3	5	1	6	6	6	3	6	1	3	6	3	6	1	1	6	6	6	6	5	6	3	4	6	4	3	6	6	6	6	4	3	3	5	6	3	6	4	5	2	2
S79	1	1	22	3	6	5	6	4	6	6	6	6	5	6	5	6	5	6	3	4	6	2	4	6	6	6	4	6	6	5	6	6	6	6	6	6	6	6	1	5	6	6	3	5	6	6	4	3	3
S80	1	0	32.5	1	5	6	6	6	6	5	4	5	6	6	5	5	6	5	5	6	6	2	4	6	6	6	6	6	6	5	6	6	5	6	5	6	6	5	4	6	5	6	4	6	6	6	6	3	3
S81	1	0	36	3	3	6	6	6	6	4	5	6	6	6	4	6	4	4	6	6	4	4	4	4	6	6	6	6	6	4	6	6	6	4	6	6	6	6	6	4	6	5	6	5	6	6	5	3	2
S82	1	0	31	2	6	6	6	6	6	6	3	3	1	1	6	1	1	1	2	6	6	1	1	6	6	6	6	1	6	1	6	3	3	3	4	1	1	1	1	6	6	4	1	4	6	6	3	0	3
S83	1	0	34	1	3	1	6	6	6	1	6	4	6	5	2	3	1	3	6	1	4	3	1	6	6	6	6	6	6	6	4	6	6	4	6	6	4	6	6	4	6	4	6	3	6	6	6	2	1
S84	1	0	21	2	1	1	5	4	1	1	2	6	3	6	1	6	1	1	1	1	1	3	1	1	1	6	1	5	4	1	1	4	2	1	4	3	4	6	1	1	4	1	6	6	6	1	4	0	0
S85	1	1	23	2	6	4	6	5	5	5	6	5	5	5	4	5	4	5	3	2	6	1	1	6	6	6	6	5	6	6	5	5	6	2	6	6	6	6	6	6	6	5	6	6	6	6	6	3	3
S86	1	0	60	2	3	4	6	6	6	4	5	6	6	6	4	5	3	4	6	2	2	5	1	5	6	6	6	6	6	4	3	6	5	2	5	6	6	5	5	4	6	4	6	5	5	5	5	3	1
S87	1	1	19	3	5	5	5	6	2	5	2	6	6	4	5	6	2	4	6	5	5	3	4	6	6	6	6	5	6	4	3	6	6	5	5	6	5	6	5	6	6	5	6	6	6	4	6	3	2
S88	1	1	20	1	6	6	6	6	5	6	5	6	6	6	4	6	6	6	6	6	6	6	4	6	6	6	6	6	6	5	6	6	6	6	5	6	6	6	6	6	6	6	6	6	6	6	6	2	2
S89	1	0	37	1	4	5	6	5	6	5	5	6	3	2	4	6	5	5	6	4	6	3	4	6	6	6	6	3	6	5	5	4	3	3	5	4	5	3	2	6	4	4	6	3	3	5	3	2	1
S90	1	0	37	4	2	6	6	4	3	4	3	6	4	5	2	5	5	3	6	4	4	1	1	4	6	6	6	5	6	2	6	6	4	5	6	6	4	6	4	3	5	5	5	6	6	6	3	3	3
S91	1	0	43	3	5	6	6	5	6	4	5	6	4	6	4	5	5	4	6	5	5	6	6	5	6	6	6	5	5	5	6	6	6	5	6	5	5	5	5	4	5	5	6	5	6	6	5	1	3
S92	1	1	53	1	6	6	6	6	6	6	6	6	6	6	6	6	1	6	4	6	6	6	6	6	6	6	6	6	6	6	6	6	6	6	6	6	6	6	6	6	6	6	6	6	6	6	6	3	3
S93	1	0	44	3	5	5	6	6	6	5	5	6	5	5	4	5	5	5	6	5	5	3	4	6	6	6	6	6	5	5	5	6	5	5	5	6	6	6	5	6	6	6	5	6	6	5	5	2	2
S94	1	0	30	2	5	4	5	5	4	5	4	6	3	6	4	6	3	6	5	2	5	1	5	6	6	6	5	6	5	5	3	6	3	3	6	2	6	6	3	5	4	4	6	5	6	5	6	2	0
S95	1	0	25	3	2	3	5	4	4	2	3	5	5	6	1	4	3	2	2	2	2	1	1	3	5	6	2	5	5	2	4	5	6	4	4	6	4	6	1	1	2	4	6	4	6	5	2	2	1
S96	1	1	38	1	5	6	6	6	5	6	5	5	6	6	2	5	4	2	6	5	5	4	2	4	6	6	6	6	6	1	6	6	4	4	6	4	5	5	4	4	6	5	2	5	6	5	5	3	1
S97	1	0	37	2	4	4	4	4	2	4	4	4	4	3	4	3	1	1	5	2	3	1	1	6	6	4	4	3	4	1	4	2	2	2	3	6	5	4	4	1	1	1	4	4	4	4	6	1	1
S98	1	1	32	1	6	4	6	6	6	6	6	6	6	6	5	6	3	6	6	4	1	5	6	6	6	6	6	6	6	6	4	6	6	1	6	6	6	6	6	3	6	6	6	6	6	3	6	3	0
S99	1	0	38	3	5	5	6	6	6	6	5	5	6	4	5	5	4	3	6	4	6	2	3	6	6	6	6	6	6	6	6	6	6	5	6	4	4	4	4	6	6	4	1	5	6	6	3	2	2
S100	1	0	51	3	5	5	6	6	5	2	4	4	4	6	3	4	3	4	1	2	3	3	2	1	3	4	1	4	5	2	4	5	4	2	4	6	4	6	4	2	3	4	6	3	5	2	4	2	0
S101	1	0	38	1	5	5	6	6	6	5	5	6	6	5	3	6	3	6	6	4	6	1	3	6	6	6	6	6	6	4	5	6	4	3	6	6	5	5	1	5	6	5	3	6	6	6	5	3	3
S102	1	1	37	2	5	1	6	5	2	6	3	6	6	6	2	6	1	6	6	1	3	1	1	6	5	6	6	5	6	4	1	6	2	1	5	6	6	6	1	3	4	1	6	6	4	1	5	3	2
S103	1	0	34	2	4	6	6	6	6	4	6	6	6	6	6	6	6	4	6	6	6	4	3	6	6	6	6	6	6	6	6	6	6	6	6	6	6	6	6	6	6	6	6	4	6	6	6	3	3
S104	1	0	21	2	5	5	6	6	6	5	4	6	5	6	6	6	5	4	5	5	6	6	4	5	6	6	5	6	6	4	5	6	6	5	6	6	6	6	5	6	6	5	6	3	6	6	6	3	0
S105	1	1	25	2	5	3	6	5	6	5	5	4	2	4	5	4	3	3	2	3	5	1	5	5	5	5	2	5	5	5	4	2	5	2	5	4	5	5	2	6	6	5	3	5	5	5	2	2	1
S106	1	1	33	3	5	5	6	6	3	5	3	5	5	6	4	5	3	5	6	4	6	6	5	6	6	6	6	5	6	5	6	6	6	4	5	6	6	6	4	5	4	3	6	5	4	6	6	1	1
S107	1	0	41	2	4	5	6	5	6	5	5	5	4	6	5	5	5	4	3	5	5	4	4	6	4	6	3	5	6	5	5	6	6	4	6	4	5	5	4	3	5	5	5	5	5	5	4	2	1
S108	1	0	32	5	1	2	6	5	2	1	1	6	5	6	2	6	2	1	3	1	1	3	1	1	6	6	4	6	5	1	3	6	3	1	6	6	6	6	5	1	1	1	6	5	6	4	6	2	2
S109	1	0	47	3	4	5	5	6	6	6	4	6	5	6	4	6	5	6	5	3	5	6	4	6	6	6	5	5	5	5	5	6	6	3	5	6	6	6	5	5	5	5	5	4	6	5	5	3	1
S110	1	0	34	4	6	6	6	6	6	6	4	5	5	6	6	5	4	6	1	4	6	4	6	6	4	6	1	1	6	6	6	3	5	3	6	5	5	6	5	6	6	6	6	4	6	6	5	2	0
S111	0	1	22	4	4	4	5	5	4	5	3	2	3	1	1	2	1	4	2	1	2	1	1	5	3	4	1	1	5	2	3	1	1	1	4	1	1	3	3	2	1	1	1	2	3	4	2	1	0
S112	0	0	19	3	4	3	5	2	2	5	2	3	1	3	1	4	4	4	6	4	3	1	1	6	5	6	6	2	6	2	6	1	4	4	5	6	5	4	1	3	6	6	6	2	6	6	4	3	3
S113	0	0	20	2	3	2	6	5	4	4	3	6	1	5	3	5	1	1	1	1	4	3	1	6	4	6	2	3	6	1	4	3	3	2	4	4	4	4	1	3	2	3	6	1	6	6	1	2	0
S114	0	0	19	2	3	1	3	3	4	4	1	2	2	2	3	2	1	1	1	1	3	2	1	4	2	2	1	1	2	1	1	2	2	1	2	4	1	2	1	1	1	1	3	1	1	2	1	2	1
S115	0	0	22	3	2	3	5	3	3	2	1	3	2	4	1	2	2	2	4	3	2	1	1	2	4	4	3	1	3	1	3	2	1	3	3	5	2	4	2	2	2	2	4	3	3	3	1	1	1
S116	0	0	23	3	1	3	5	3	5	3	1	3	3	1	1	2	2	1	1	1	2	1	1	4	2	4	1	1	5	1	2	1	1	1	4	3	1	1	2	1	3	2	3	1	4	2	1	1	1
S117	0	0	19	3	4	4	5	3	6	4	5	6	3	4	4	6	4	4	4	6	6	3	2	6	2	6	2	2	5	3	5	2	4	3	5	1	2	3	4	5	5	6	6	5	5	5	1	2	0
S118	0	0	22	3	2	2	2	3	3	3	3	2	2	2	3	3	2	2	1	1	3	1	1	6	2	5	1	1	3	2	1	4	2	1	3	2	2	3	2	2	3	2	2	3	3	2	1	1	3
S119	0	0	25	4	4	4	6	5	6	6	3	5	2	4	2	4	2	2	2	2	6	4	1	1	4	6	1	1	5	1	2	1	1	1	2	5	3	3	1	5	3	2	6	3	5	6	1	2	1
S120	0	0	19	2	1	2	2	1	3	1	1	2	1	2	3	1	1	1	1	1	3	1	1	1	1	1	1	1	2	1	1	2	2	1	3	1	1	1	1	1	2	1	3	1	1	2	1	2	1
S121	0	0	23	3	4	3	6	4	6	5	3	4	5	6	6	4	4	2	6	6	5	1	1	6	5	5	6	6	5	2	6	6	4	6	3	1	3	5	4	2	4	6	5	2	5	6	4	2	1
S122	0	0	23	3	1	1	4	4	5	1	1	4	1	3	1	2	1	1	2	1	1	1	1	5	3	3	3	1	4	1	1	4	1	1	3	4	2	4	1	2	1	1	2	1	4	1	1	2	3
S123	0	0	25	4	5	1	3	4	1	2	1	3	1	1	1	2	1	2	2	1	1	3	1	4	4	2	2	1	2	2	3	2	1	1	1	4	1	1	1	1	1	1	2	1	1	1	1	1	1
S124	0	0	21	4	1	1	4	1	4	1	1	4	3	4	2	4	1	1	3	2	1	1	1	4	3	4	2	1	4	1	2	3	2	1	2	5	4	4	2	1	1	3	4	1	1	3	1	0	2
S125	0	0	19	2	4	4	6	4	3	3	4	6	6	5	1	6	4	2	6	1	4	1	1	5	5	6	5	6	5	2	2	6	3	2	4	6	6	6	5	4	6	4	1	5	4	5	2	3	1
S126	0	0	20	3	3	4	5	4	4	2	2	2	1	1	2	2	2	1	1	4	2	1	1	5	1	6	1	1	4	2	4	1	2	3	2	1	1	1	1	4	3	2	3	1	5	1	1	2	2
S127	0	0	18	2	1	2	4	4	6	2	4	2	2	2	3	2	2	2	2	1	1	3	1	5	4	4	3	2	4	2	2	2	1	1	2	3	3	2	2	2	2	4	4	2	3	2	4	2	0
S128	0	0	18	2	5	5	5	5	3	4	3	5	5	6	4	6	3	4	4	2	3	4	3	6	5	6	5	4	5	4	5	5	3	3	4	5	4	6	4	2	2	4	6	2	6	4	3	2	1
S129	0	0	21	3	5	3	6	4	3	6	4	4	2	2	2	4	2	2	3	2	4	1	1	6	2	4	3	3	6	1	3	4	3	1	3	3	2	2	2	1	1	1	2	1	3	4	2	1	0
S130	0	0	26	3	3	2	4	4	3	4	1	1	2	1	3	2	1	2	3	1	4	4	2	4	5	5	4	2	4	1	1	4	1	1	1	2	1	1	3	3	4	1	4	1	3	1	1	3	2
S131	0	0	24	4	2	4	5	3	2	5	2	4	2	2	1	5	1	2	4	5	5	2	1	6	3	5	4	2	5	2	6	4	2	3	6	3	2	2	3	5	2	2	4	5	5	5	2	2	1
S132	0	0	25	4	1	2	2	2	5	1	2	1	2	3	2	2	1	1	4	5	1	1	1	1	4	5	4	2	2	1	5	2	1	5	1	1	2	1	1	3	5	2	1	1	2	5	2	2	1
S133	0	1	22	2	3	5	6	6	5	3	6	6	6	6	5	5	4	5	6	4	5	6	3	6	6	6	6	4	6	4	6	6	4	4	5	6	6	6	6	3	6	6	5	3	6	6	6	1	1
S134	0	0	19	2	1	4	6	4	5	2	1	5	5	3	5	5	4	1	5	4	1	6	1	2	6	6	5	3	6	1	4	6	1	4	5	6	4	4	3	1	1	4	1	5	6	5	1	1	2
S135	0	0	25	4	1	2	3	4	5	4	1	4	1	1	2	3	1	1	1	3	2	5	1	2	4	6	1	5	3	1	2	4	3	3	1	6	3	5	1	3	3	2	2	4	6	5	5	0	3
S136	0	0	20	3	2	1	2	2	2	2	1	2	1	1	1	2	1	1	1	1	1	1	1	2	1	3	1	1	2	1	1	1	1	1	1	2	1	1	2	2	1	1	2	1	4	2	1	1	0
S137	0	0	21	3	4	2	3	4	3	4	2	4	3	5	3	2	1	1	1	2	2	1	1	5	2	3	2	2	2	2	3	3	2	3	2	4	2	6	2	4	4	2	2	2	3	3	3	3	2
S138	0	0	18	2	2	1	5	4	2	2	1	2	2	3	3	2	1	1	4	1	2	3	1	5	6	5	6	2	5	1	1	5	1	1	4	6	1	2	1	1	1	1	4	1	2	5	1	1	2
S139	0	0	20	2	1	3	5	3	2	1	2	1	4	6	1	1	1	1	4	1	1	2	1	4	4	5	5	4	4	1	5	2	1	1	4	6	2	5	1	1	1	1	1	3	5	3	6	1	3
S140	0	0	18	2	4	4	5	2	4	3	2	3	1	1	2	3	3	2	4	4	3	1	1	5	2	4	4	1	5	2	4	1	2	3	2	3	1	1	1	3	2	3	2	5	5	4	2	2	3
S141	0	0	20	3	4	4	5	5	6	3	4	4	3	5	2	4	1	1	3	4	4	2	1	2	4	4	2	5	3	1	2	2	2	4	1	6	4	4	4	2	2	4	5	1	2	4	4	1	1
S142	0	0	21	3	2	2	3	2	2	3	2	3	1	1	1	3	1	1	2	2	1	1	1	3	1	3	1	1	2	1	4	2	1	1	2	3	3	3	1	1	3	1	2	4	5	3	3	1	1
S143	0	1	20	2	3	5	5	3	2	4	2	3	6	6	2	3	3	3	2	2	4	3	1	6	3	6	3	5	6	1	6	6	4	2	4	6	5	5	4	4	6	6	6	2	6	6	2	2	1
S144	0	1	22	3	1	2	3	5	1	1	1	2	5	3	2	2	2	1	2	2	2	2	1	5	4	5	2	2	2	2	2	2	1	1	1	5	2	2	3	1	1	2	1	1	2	4	2	1	1
S145	0	0	20	3	3	1	6	3	1	5	1	2	1	1	2	3	1	1	1	1	3	2	1	4	1	6	1	1	6	1	2	2	3	1	3	1	1	1	1	2	1	1	6	1	6	6	1	1	0
S146	0	0	23	4	1	3	2	2	4	4	1	1	1	1	2	1	3	2	1	3	2	1	1	1	1	3	1	1	2	1	2	1	2	2	2	1	1	1	1	1	2	3	1	1	3	2	1	2	1
S147	0	0	23	4	3	4	5	5	5	3	2	3	2	1	3	3	2	1	3	4	5	1	1	3	1	6	3	1	6	1	6	3	5	5	5	4	2	1	2	3	4	4	5	6	6	6	4	2	1
S148	0	0	21	3	1	3	2	3	1	1	1	1	1	1	1	2	1	1	1	1	1	1	1	5	2	5	2	1	1	2	5	2	1	1	2	1	1	1	1	1	1	1	3	1	5	1	2	2	2
S149	0	0	18	3	4	3	5	4	4	3	2	2	2	2	3	2	1	1	3	4	4	2	1	3	3	4	4	3	5	2	4	2	5	3	2	5	2	2	2	4	2	1	1	1	2	5	3	3	2
S150	0	0	20	2	1	1	4	1	1	1	1	2	2	4	4	4	1	1	2	1	1	2	1	5	5	6	2	2	4	1	1	5	4	1	4	6	5	3	2	1	1	1	1	2	5	6	4	0	0
S151	0	0	19	2	4	2	5	3	2	5	1	3	1	3	1	3	2	1	1	3	3	1	1	6	2	4	1	1	4	1	4	4	2	3	4	5	2	3	1	1	1	3	6	2	3	5	1	2	3
S152	0	0	28	4	2	4	2	2	6	4	3	2	1	2	3	3	3	5	4	5	4	5	2	5	4	5	5	2	2	2	5	2	5	4	4	4	3	2	2	4	3	5	1	4	4	4	4	3	2
S153	0	1	23	1	2	2	1	1	3	1	1	1	1	1	2	1	1	1	1	2	2	1	1	1	3	2	1	1	1	1	1	1	1	1	2	3	1	1	1	2	1	1	2	1	1	1	5	0	0
S154	0	1	24	4	4	4	5	6	6	2	5	4	2	2	1	4	1	3	1	2	4	1	1	5	1	6	1	2	5	2	6	2	4	2	1	2	2	2	4	2	4	4	5	1	3	5	1	2	0
S155	0	0	20	2	2	3	4	3	4	4	3	5	2	5	3	4	4	3	6	4	4	3	3	6	6	6	5	4	5	2	4	6	5	3	3	6	5	5	2	2	3	3	3	3	6	3	4	3	1
S156	0	0	23	3	2	4	5	2	5	3	4	5	4	6	5	4	2	4	2	3	4	1	1	4	4	6	1	2	6	2	6	5	4	4	5	6	5	5	3	1	2	5	4	2	5	5	6	3	1
S157	0	0	23	3	3	4	4	4	2	2	5	3	1	3	4	2	2	1	1	1	2	1	1	6	6	4	2	1	4	1	1	3	1	1	5	4	1	2	1	1	1	1	3	1	3	1	3	0	1
S158	0	0	23	3	3	4	4	4	2	2	5	3	1	3	4	2	2	1	1	1	2	1	1	6	6	4	2	1	4	1	1	3	1	1	5	4	1	2	1	1	1	1	3	1	3	1	3	0	1
S159	0	0	21	3	2	3	3	4	2	3	1	1	1	2	4	2	2	2	4	3	3	1	1	6	5	2	5	2	2	2	5	3	2	1	5	2	2	1	1	4	4	4	2	2	3	5	2	3	1
S160	0	0	21	3	1	2	3	2	1	3	1	3	2	1	1	1	1	1	1	1	1	2	1	5	2	2	1	1	3	1	1	2	1	1	2	4	1	2	2	1	2	2	1	1	1	2	1	1	2
S161	0	0	20	3	4	6	6	6	4	3	5	6	6	6	6	6	4	2	5	4	6	4	1	6	6	6	5	6	6	4	5	5	4	6	6	6	6	6	6	4	5	6	6	5	5	5	5	3	3
S162	0	0	20	3	3	2	5	6	5	3	3	5	5	6	4	4	5	2	5	2	5	2	2	5	4	5	3	2	5	2	2	5	4	2	5	3	4	5	2	3	3	1	5	2	6	2	5	2	2
S163	0	0	23	4	3	2	4	2	2	2	1	2	1	1	1	1	1	1	1	2	2	1	1	2	2	2	2	1	2	1	2	3	2	2	3	1	1	1	1	2	1	2	1	1	2	2	1	2	0
S164	0	0	23	4	3	2	4	2	2	2	1	2	1	1	1	1	1	1	1	2	2	1	1	2	2	2	2	1	2	1	2	3	2	2	3	1	1	1	1	2	1	2	1	1	2	2	1	2	0
S165	0	0	21	3	2	2	3	2	2	2	2	2	3	2	1	2	2	2	3	2	2	3	2	2	2	4	3	2	3	1	1	2	2	2	2	3	2	2	2	2	2	1	2	1	3	1	2	1	2
S166	0	0	24	4	4	2	5	5	3	4	4	6	5	5	1	3	3	3	2	4	2	1	1	3	3	6	2	3	5	1	5	4	4	4	3	5	5	3	4	3	4	3	3	1	5	3	3	2	2
S167	0	0	20	3	2	2	5	4	1	2	1	3	3	5	3	2	1	1	1	2	4	1	1	4	2	5	2	2	5	1	4	2	3	1	3	1	1	4	2	1	1	1	4	2	3	4	3	2	1
S168	0	0	19	2	1	1	5	5	1	1	2	5	3	6	1	5	1	1	6	3	2	1	1	2	6	6	6	2	6	1	4	5	3	2	3	6	4	6	2	1	2	3	5	3	6	3	5	1	0
S169	0	0	21	3	5	5	6	5	4	4	4	5	5	6	2	4	5	4	4	3	3	2	1	6	4	6	3	4	6	4	5	5	4	3	6	6	3	6	6	4	6	5	5	5	4	5	4	2	2
S170	0	0	23	4	5	3	6	2	3	5	1	5	2	1	4	4	2	4	4	4	5	1	1	6	4	5	4	1	4	3	1	3	3	2	1	5	1	2	1	4	5	2	4	1	3	3	4	0	0
S171	0	0	21	3	2	1	3	1	1	1	1	4	3	2	1	1	1	1	1	1	1	1	1	1	3	2	1	1	1	1	1	3	3	3	1	4	2	2	2	1	1	2	1	2	2	3	1	2	2
S172	0	1	19	3	1	5	4	3	1	1	2	4	6	4	1	4	1	2	1	3	1	4	1	5	6	6	1	4	6	1	6	4	3	1	1	6	6	6	4	1	1	5	1	3	6	2	6	1	0
S173	0	0	21	3	5	6	6	6	3	5	5	5	6	6	3	6	6	5	6	6	5	4	4	5	6	6	6	5	6	3	5	6	6	5	6	6	6	6	6	5	6	6	6	6	6	6	6	2	2
S174	0	0	21	3	5	5	6	5	3	5	5	6	3	4	4	5	2	3	5	3	6	2	3	6	5	6	6	3	5	5	3	3	5	1	5	4	5	6	3	6	2	3	3	1	4	3	5	2	1
S175	0	1	21	3	3	4	5	3	5	2	2	3	3	1	4	2	4	1	3	6	3	2	1	4	2	4	4	2	4	2	3	2	3	5	2	4	2	1	1	4	3	4	4	5	4	3	2	2	1
S176	0	0	18	2	5	5	6	4	3	4	6	4	2	4	3	6	5	3	3	6	6	1	3	6	2	6	3	3	6	3	6	4	6	5	6	6	2	4	4	1	3	6	6	4	6	6	5	2	1
S177	0	0	25	4	2	5	6	4	5	2	3	6	2	5	2	5	2	4	2	3	4	1	1	3	2	5	2	5	5	2	2	4	5	2	1	6	2	6	4	3	4	3	5	1	4	4	1	3	1
S178	0	0	23	3	4	1	6	4	4	5	4	5	4	6	3	5	4	3	2	1	4	4	2	4	5	6	2	4	5	2	5	4	5	3	6	6	6	6	4	3	6	5	6	6	6	4	4	2	1
S179	0	1	28	4	1	1	1	1	3	2	1	2	1	2	1	2	1	1	1	1	1	1	1	2	2	1	2	1	1	1	1	2	1	1	1	2	2	1	1	1	1	1	1	1	1	1	1	1	0
S180	0	0	32	3	1	1	4	4	2	1	1	4	2	3	2	3	1	1	5	1	2	5	1	3	5	6	5	3	5	1	3	4	2	1	2	5	4	2	2	1	1	1	2	1	4	1	3	1	0
S181	0	0	19	2	3	3	5	5	2	5	3	6	4	3	2	6	2	2	1	2	4	2	1	5	6	6	1	5	6	2	2	6	4	2	6	6	3	4	5	2	2	2	6	3	6	3	4	2	3
S182	0	0	20	3	2	2	4	4	6	4	4	1	1	1	2	1	1	1	4	1	3	1	1	3	4	3	4	3	2	3	4	1	1	1	1	3	1	1	1	1	1	1	1	1	3	3	1	2	0
S183	0	1	27	4	2	1	2	3	2	2	2	2	4	4	2	3	1	4	1	2	2	3	2	6	3	4	1	4	3	2	1	5	2	1	3	6	4	4	3	3	2	1	2	2	3	1	4	1	0
S184	0	0	19	2	5	5	6	6	5	2	5	4	3	2	1	2	3	1	1	1	2	1	1	3	5	6	2	2	6	1	1	3	1	2	1	3	2	1	2	1	3	3	4	5	6	2	6	2	0
S185	0	1	22	3	5	5	6	5	5	5	5	6	6	6	5	6	5	4	5	5	6	5	4	6	6	6	6	5	6	6	5	5	6	5	6	6	5	5	6	6	6	5	6	5	6	5	6	1	1
S186	0	1	24	3	1	2	2	4	4	2	2	2	4	5	3	1	1	2	3	3	2	3	1	5	4	4	3	1	2	2	2	3	3	2	2	6	2	3	2	2	2	1	3	1	4	1	5	2	1
S187	0	1	21	3	1	2	5	5	4	1	1	6	4	6	4	4	1	1	1	1	3	4	1	5	5	6	3	4	5	1	2	3	3	2	4	3	5	4	2	1	2	1	2	3	4	4	6	1	0
S188	0	0	27	4	4	5	4	4	5	2	2	4	5	4	5	6	4	4	2	1	4	3	3	3	5	6	4	4	4	4	6	5	5	2	5	6	6	4	4	4	3	4	5	5	6	6	4	1	1
S189	0	0	23	4	1	3	5	4	5	2	2	2	2	2	1	2	2	1	4	1	1	1	1	2	1	5	4	1	5	1	1	1	1	1	1	1	1	2	4	1	1	1	5	1	3	1	1	2	3
S190	0	0	23	3	2	3	3	2	5	3	1	2	1	1	1	1	1	2	1	1	2	1	1	1	1	2	1	2	2	1	1	1	1	4	1	4	1	2	1	4	4	1	1	2	1	1	1	2	0
S191	0	0	22	3	2	1	4	3	3	2	1	1	1	1	1	1	1	1	4	1	1	2	1	6	4	4	4	2	3	1	3	1	1	1	2	1	1	1	2	1	3	2	1	1	3	1	1	1	3
S192	0	0	20	3	2	4	5	5	3	4	2	3	3	2	4	4	1	4	2	1	4	4	1	4	5	6	4	2	6	1	1	1	2	1	3	3	1	3	2	2	1	2	1	2	4	4	2	2	1
S193	0	0	20	2	4	2	6	5	6	4	6	5	4	1	6	3	1	4	2	2	4	3	1	6	1	6	2	1	6	2	3	1	1	1	6	2	2	2	1	1	4	3	5	3	6	3	1	2	0
S194	0	1	23	3	4	5	3	2	4	6	5	6	6	5	4	4	3	2	3	3	3	1	1	6	4	5	3	5	5	4	5	3	6	5	2	6	4	4	1	6	6	4	5	3	6	5	1	1	0
S195	0	0	20	2	2	5	2	5	5	2	2	2	2	2	2	2	2	2	5	2	2	2	2	2	2	2	2	2	2	2	2	2	2	2	2	2	2	2	2	2	2	2	2	2	2	2	2	2	2
S196	0	0	21	3	4	4	6	5	4	5	4	6	5	6	2	5	2	4	5	2	4	4	1	6	5	6	5	5	6	5	3	5	6	2	6	6	5	6	5	2	2	3	5	4	6	5	3	3	2
S197	0	1	23	3	2	2	2	2	2	1	1	3	2	3	2	1	1	1	2	1	1	2	1	2	1	2	2	1	2	1	1	1	2	1	2	6	3	3	3	2	2	2	1	1	2	2	1	0	2
S198	0	0	22	3	4	1	3	2	5	4	1	1	1	1	2	1	1	1	1	2	2	2	1	4	1	2	2	2	2	1	1	1	2	1	2	1	1	1	1	2	1	2	2	1	2	2	1	1	0
S199	0	0	23	3	5	4	6	3	6	6	2	4	4	4	3	5	3	3	2	4	5	2	2	6	4	6	4	4	6	2	2	5	3	3	3	5	4	5	3	4	4	3	5	2	4	3	3	3	1
S200	0	1	19	2	4	3	4	5	4	5	5	6	4	4	3	4	2	4	4	2	3	5	2	6	4	6	4	3	5	1	3	6	4	4	3	4	3	3	5	2	5	5	5	2	3	5	1	1	2
S201	0	0	22	3	4	6	6	5	6	3	3	6	1	2	2	6	4	1	4	3	4	1	1	5	2	6	3	1	6	1	3	5	4	1	3	4	2	2	2	1	5	1	6	2	6	4	2	3	2
S202	0	0	21	3	6	6	5	6	5	6	4	6	1	1	1	6	6	4	3	4	6	2	2	6	2	6	3	3	4	5	2	1	2	4	6	1	3	2	2	6	4	4	6	6	6	3	1	0	0
S203	0	0	22	3	1	1	2	2	1	1	1	2	1	1	1	1	1	1	1	1	1	1	1	1	1	2	1	1	2	1	2	2	1	1	1	2	1	1	1	1	1	1	2	1	1	1	1	1	2
S204	0	1	19	3	1	5	1	2	3	1	1	3	3	1	1	1	3	1	3	1	1	5	1	1	3	3	4	2	2	1	1	2	2	6	1	6	2	1	2	1	5	2	6	1	4	1	3	0	0
S205	0	0	20	3	5	4	6	3	4	6	4	5	1	2	3	3	2	2	1	1	4	1	1	6	1	3	1	1	3	2	2	4	2	1	3	1	1	3	1	1	1	2	4	1	1	3	1	3	3
S206	0	0	21	2	2	4	4	3	1	1	1	4	2	1	1	4	1	1	2	1	2	1	1	1	4	4	3	1	4	1	1	1	1	1	1	2	1	2	2	1	1	1	2	1	4	1	1	2	0
S207	0	0	23	4	2	3	4	5	3	2	2	3	3	3	4	4	2	2	1	1	2	2	1	3	2	5	1	2	5	2	3	1	2	1	2	1	2	3	2	1	2	3	5	2	5	4	2	1	1
S208	0	0	21	3	1	4	3	2	5	1	2	2	1	1	4	1	1	1	1	3	2	5	1	2	3	4	2	1	1	1	5	1	1	1	1	3	1	1	1	1	1	1	4	1	4	4	1	3	1
S209	0	0	19	2	3	6	6	6	4	5	1	4	5	2	4	3	1	5	6	2	5	4	1	6	6	6	6	1	5	2	1	5	2	2	2	6	1	1	3	6	6	1	4	4	6	4	3	3	2
S210	0	0	19	3	5	6	6	6	6	6	6	6	5	5	4	5	6	6	5	6	6	5	6	5	6	6	5	5	6	6	6	5	6	6	5	6	6	5	5	6	6	6	6	6	6	6	4	2	1
S211	0	0	22	2	1	3	5	2	2	1	1	3	2	2	1	2	1	1	3	1	1	2	1	3	1	5	2	1	5	2	2	4	1	3	3	1	2	1	2	1	1	2	1	1	4	1	1	1	0
S212	0	1	25	3	3	2	4	2	2	4	2	2	1	1	1	1	1	2	2	1	4	1	1	3	3	3	1	2	5	1	1	2	1	2	1	3	1	1	1	3	4	1	1	1	1	3	1	1	1
S213	0	0	20	3	4	2	6	3	5	6	2	6	1	4	2	1	2	1	1	2	5	6	1	5	2	6	2	1	5	3	2	4	2	1	2	5	2	4	2	5	4	1	5	1	6	2	1	1	0
S214	0	0	20	2	3	2	5	3	6	4	4	3	4	5	4	2	2	1	4	2	3	2	2	4	3	4	4	4	5	2	2	4	4	1	3	6	4	6	4	4	3	2	4	2	4	2	2	2	2
S215	0	0	21	3	2	5	6	6	4	1	1	6	3	6	1	6	1	1	1	1	2	3	1	6	4	6	2	4	6	1	6	6	3	1	6	6	6	6	2	1	1	2	6	3	6	6	6	3	0
S216	0	0	24	3	2	1	2	5	1	1	1	1	1	2	1	1	1	1	6	1	1	3	1	2	6	5	5	1	2	1	2	1	1	1	2	4	2	1	1	1	1	1	3	1	1	3	5	0	1
S217	0	0	21	3	2	2	3	3	2	1	3	2	1	3	3	1	1	1	2	1	3	2	1	3	2	2	2	1	3	1	1	3	2	1	1	3	1	1	1	1	1	1	1	1	3	1	3	1	1
S218	0	1	23	3	3	2	4	6	3	5	1	2	1	1	6	1	4	3	1	2	5	1	1	6	3	5	2	1	3	2	2	2	1	3	5	1	2	1	2	2	3	1	2	1	4	5	1	3	1
S219	0	0	21	3	1	1	2	2	1	2	1	2	1	2	2	1	1	1	1	2	1	1	1	2	2	3	1	2	2	1	1	2	2	1	1	3	1	2	1	1	1	1	3	1	1	2	1	0	0
S220	0	0	22	2	1	1	3	4	1	1	1	1	1	1	2	1	1	3	3	1	1	1	1	5	2	1	1	1	1	1	3	1	4	1	1	2	1	1	1	1	1	1	3	1	1	2	1	1	0
[truncated: 45 more columns]
